# Supplementary material for: Tumor patterns and cancer risk in carriers of TP53 exonic germline variants that alter mRNA splicing
Source: Eur J Hum Genet. 2026 Mar 3;34(8):1112–20. doi: 10.1038/s41431-026-02061-6 (PMC13424335; doi:10.1038/s41431-026-02061-6)
Supplement: Supplementary file 2 — Supplementary table 2 [file 41431_2026_2061_MOESM2_ESM.xlsx]

## Sheet: Supplementary_Table2
Supplementary Table 2: Frequencies of missense mutations with predicted effect on splicing (SpliceAI delta scores ≥ 0.4) in different mutation databases. Variants experimentally assessed in this study are highlighted in yellow.
ExonIntron	Codon_number	c_description	g_description_GRCh38	ProtDescription	Effect	SpliceAI_max	Class	c_DNA_pos	COSMIC_count	germline_family_count	germline_patient_count	gnomAD_Allelle_freq	c_description	ClinVar classification	Spliceogenicity mentioned in ClinVar
2-exon	14	c.40C>G	g.7676555G>C	p.(Leu14Val)	missense	0.46	D	40	0	0	0	6.20E-07	c.40C>G	Conflicting classification(VUS+LB)	Predicted only — in silico splice prediction; no experimental RNA cited
2-exon	16	c.46C>A	g.7676549G>T	p.(Gln16Lys)	missense	0.84	D	46	0	0	0	0	c.46C>A	VUS	Yes — endogenous mRNA analysis: partial/uncertain splice defect mentioned (+ in silico prediction)
2-exon	17	c.50A>T	g.7676545T>A	p.(Glu17Val)	missense	0.99	D	50	0	0	0	0	c.50A>T	N/A	NA
4-exon	38	c.113A>T	g.7676256T>A	p.(Gln38Leu)	missense	0.42	D	113	1	0	0	0	c.113A>T	N/A	NA
4-exon	38	c.114A>G	g.7676255T>C	p.(Gln38=)	silent	0.61	silent	114	0	0	0	0	c.114A>G	N/A	NA
4-exon	60	c.178C>A	g.7676191G>T	p.(Pro60Thr)	missense	0.67	C	178	1	0	0	0	c.178C>A	N/A	NA
4-exon	60	c.178C>G	g.7676191G>C	p.(Pro60Ala)	missense	0.5	D	178	1	0	0	0	c.178C>G	N/A	NA
4-exon	60	c.180A>G	g.7676189T>C	p.(Pro60=)	silent	0.47	silent	180	0	0	0	0	c.180A>G	LB	None — no spliceogenicity discussed in submitter comments/criteria
4-exon	61	c.182A>G	g.7676187T>C	p.(Asp61Gly)	missense	0.98	D	182	2	0	0	6.20E-07	c.182A>G	Conflicting classification(VUS+LB)	Yes — endogenous mRNA analysis: abnormal splicing reported (+ in silico prediction)
4-exon	69	c.206C>T	g.7676163G>A	p.(Ala69Val)	missense	0.61	D	206	1	0	0	4.34E-06	c.206C>T	Conflicting classification(VUS+LB)	None — no spliceogenicity discussed in submitter comments/criteria
4-exon	79	c.236C>G	g.7676133G>C	p.(Ala79Gly)	missense	0.8	D	236	0	0	0	0	c.236C>G	VUS	Predicted only — in silico splice prediction; no experimental RNA cited
4-exon	105	c.314G>T	g.7676055C>A	p.(Gly105Val)	missense	0.98	A	314	22	1	1	0	c.314G>T	Conflicting classification(LP+VUS)	Yes — minigene splicing assay: aberrant splicing reported (+ in silico prediction)
4-exon	105	c.315C>T	g.7676054G>A	p.(Gly105=)	silent	0.73	silent	315	2	0	0	6.20E-07	c.315C>T	B	None — no spliceogenicity discussed in submitter comments/criteria
4-exon	106	c.318C>G	g.7676051G>C	p.(Ser106Arg)	missense	1	C	318	26	1	3	0	c.318C>G	P (expert panel)	Yes — splicing assay evidence cited (LOF transcript[s]) (+ in silico prediction in other submissions)
4-exon	109	c.325T>A	g.7676044A>T	p.(Phe109Ile)	missense	0.64	A	325	3	0	0	0	c.325T>A	LP	None — no spliceogenicity discussed in submitter comments/criteria
4-exon	117	c.351G>T	g.7676018C>A	p.(Gly117=)	silent	0.48	silent	351	0	0	0	6.20E-07	c.351G>T	N/A	NA
4-exon	119	c.356C>G	g.7676013G>C	p.(Ala119Gly)	missense	0.82	C	356	5	1	1	0	c.356C>G	Conflicting classification(LP+VUS)	Predicted only — in silico splice prediction; no experimental RNA cited
4-exon	120	c.359A>G	g.7676010T>C	p.(Lys120Arg)	missense	0.93	C	359	6	0	0	0	c.359A>G	VUS	Yes — minigene/engineered-cell evidence: aberrant splicing; LOF transcript (NMD mentioned) (+ in silico prediction)
4-exon	121	c.362C>A	g.7676007G>T	p.(Ser121Tyr)	missense	0.89	D	362	1	0	0	0	c.362C>A	No classification value	Yes — RNA-seq functional data: cryptic splice/aberrant junctions
4-exon	123	c.368C>G	g.7676001G>C	p.(Thr123Ser)	missense	0.95	D	368	0	0	0	0	c.368C>G	VUS	Predicted only — in silico splice prediction; no experimental RNA cited
4-exon	125	c.375G>A	g.7675994C>T	p.(Thr125=)	splice	0.58	silent	375	51	14	59	1.86E-06	c.375G>A	P/LP	Yes — endogenous mRNA analysis: aberrant splicing/loss of normal transcript; RNA-seq intron inclusion also present
4-exon	125	c.375G>C	g.7675994C>G	p.(Thr125=)	splice	0.87	silent	375	6	3	8	0	c.375G>C	P/LP	Yes — endogenous mRNA analysis: aberrant splicing/loss of normal transcript; RNA-seq intron inclusion also present
4-exon	125	c.375G>T	g.7675994C>A	p.(Thr125=)	splice	0.72	silent	375	71	3	3	0	c.375G>T	P/LP	Yes — endogenous mRNA analysis: aberrant splicing/loss of normal transcript; RNA-seq intron inclusion (PTC/NMD mentioned)
5-exon	137	c.410T>A	g.7675202A>T	p.(Leu137Gln)	missense	0.7	C	410	11	0	0	0	c.410T>A	VUS	Yes — RNA-seq functional data: intron inclusion/retained intron
5-exon	172	c.516T>A	g.7675096A>T	p.(Val172=)	silent	0.5	silent	516	1	0	0	0	c.516T>A	N/A	NA
5-exon	184	c.551A>G	g.7675061T>C	p.(Asp184Gly)	missense	0.98	C	551	0	0	0	0	c.551A>G	VUS	Yes — endogenous mRNA analysis: altered splicing reported (submitter text; assay not detailed)
5-exon	187	c.559G>A	g.7675053C>T	p.(Gly187Ser)	missense	0.56	C	559	34	0	0	6.20E-07	c.559G>A	Conflicting classification(VUS+LB)	Yes — RNA-seq functional data: intron inclusion/retained intron (+ in silico prediction)
5-exon	187	c.559G>C	g.7675053C>G	p.(Gly187Arg)	splice	0.4	C	559	3	1	3	0	c.559G>C	Conflicting classification(LP+VUS)	Yes — RNA-seq functional data: intron inclusion/retained intron (+ in silico prediction)
5-exon	187	c.559G>T	g.7675053C>A	p.(Gly187Cys)	missense	0.4	C	559	2	0	0	0	c.559G>T	N/A	NA
6-exon	189	c.565G>T	g.7674966C>A	p.(Ala189Ser)	missense	0.41	C	565	1	0	0	6.20E-07	c.565G>T	VUS	Predicted only — in silico splice prediction; no experimental RNA cited
6-exon	199	c.597A>T	g.7674934T>A	p.(Gly199=)	silent	0.42	silent	597	0	0	0	0	c.597A>T	N/A	NA
6-exon	204	c.611A>G	g.7674920T>C	p.(Glu204Gly)	missense	0.43	C	611	5	0	0	0	c.611A>G	VUS	None — no spliceogenicity discussed in submitter comments/criteria
6-exon	213	c.637C>A	g.7674894G>T	p.(Arg213=)	silent	0.47	silent	637	3	0	0	6.20E-07	c.637C>A	LB	None — no spliceogenicity discussed in submitter comments/criteria
6-exon	224	c.671A>C	g.7674860T>G	p.(Glu224Ala)	missense	0.77	D	671	0	0	0	0	c.671A>C	VUS	Predicted only — in silico splice prediction; no experimental RNA cited
6-exon	224	c.671A>G	g.7674860T>C	p.(Glu224Gly)	missense	0.73	D	671	2	0	0	0	c.671A>G	VUS	None — no spliceogenicity discussed in submitter comments/criteria
6-exon	224	c.671A>T	g.7674860T>A	p.(Glu224Val)	missense	0.85	D	671	1	0	0	0	c.671A>T	N/A	NA
6-exon	224	c.672G>A	g.7674859C>T	p.(Glu224=)	splice	0.9	silent	672	23	0	0	0	c.672G>A	P/LP	Yes — in silico prediction + endogenous mRNA analysis; RNA-seq intron inclusion also present
6-exon	224	c.672G>C	g.7674859C>G	p.(Glu224Asp)	missense	0.98	D	672	17	0	0	0	c.672G>C	VUS	Yes — RNA-seq functional data: intron inclusion/retained intron (+ in silico prediction)
6-exon	224	c.672G>T	g.7674859C>A	p.(Glu224Asp)	splice	0.97	D	672	27	1	3	6.20E-07	c.672G>T	Conflicting classification(VUS+LB)	Yes — in silico prediction + RNA-seq functional data: intron inclusion/retained intron
7-exon	225	c.675T>A	g.7674288A>T	p.(Val225=)	silent	0.93	silent	675	0	0	0	0	c.675T>A	N/A	NA
7-exon	237	c.710T>G	g.7674253A>C	p.(Met237Arg)	missense	0.58	C	710	3	0	0	0	c.710T>G	VUS	Predicted only — in silico splice prediction; no experimental RNA cited
7-exon	261	c.782G>C	g.7674181C>G	p.(Ser261Thr)	splice	0.64	D	782	4	0	0	0	c.782G>C	VUS	Yes — RNA-seq functional data: intron inclusion/retained intron (+ in silico prediction)
7-exon	261	c.782G>T	g.7674181C>A	p.(Ser261Ile)	missense	0.53	D	782	1	0	0	0	c.782G>T	N/A	NA
8-exon	262	c.784G>A	g.7673836C>T	p.(Gly262Ser)	missense	0.52	B	784	2	1	2	2.36E-05	c.784G>A	LB	No — RNA analysis performed: no significant splicing change reported
8-exon	278	c.834T>A	g.7673786A>T	p.(Pro278=)	silent	0.92	silent	834	0	0	0	0	c.834T>A	N/A	NA
8-exon	279	c.835G>A	g.7673785C>T	p.(Gly279Arg)	missense	0.92	B	835	15	1	1	6.20E-07	c.835G>A	Conflicting classification (LP+VUS)	Predicted only — in silico splice prediction; no experimental RNA cited
8-exon	279	c.837G>C	g.7673783C>G	p.(Gly279=)	silent	0.71	silent	837	0	0	0	0	c.837G>C	N/A	NA
8-exon	279	c.837G>T	g.7673783C>A	p.(Gly279=)	silent	0.5	silent	837	2	0	0	0	c.837G>T	N/A	NA
8-exon	293	c.879G>T	g.7673741C>A	p.(Gly293=)	silent	0.99	silent	879	0	0	0	0	c.879G>T	N/A	NA
9-exon	308	c.922C>G	g.7673606G>C	p.(Leu308Val)	missense	0.99	D	922	2	0	0	0	c.922C>G	N/A	NA
9-exon	308	c.923T>A	g.7673605A>T	p.(Leu308Gln)	missense	0.96	A	923	0	0	0	0	c.923T>A	N/A	NA
9-exon	313	c.938G>T	g.7673590C>A	p.(Ser313Ile)	missense	0.45	D	938	0	0	0	0	c.938G>T	N/A	NA
9-exon	331	c.993G>A	g.7673535C>T	p.(Gln331=)	silent	0.42	silent	993	13	2	8	0	c.993G>A	P/LP	Yes — in silico prediction + endogenous mRNA/cDNA indicates unstable/NMD transcript; RNA-seq intron inclusion also present
9-exon	331	c.993G>C	g.7673535C>G	p.(Gln331His)	missense	0.64	C	993	12	0	0	0	c.993G>C	VUS	Yes — RNA-seq functional data: intron inclusion/retained intron (+ in silico prediction)
9-exon	331	c.993G>T	g.7673535C>A	p.(Gln331His)	missense	0.62	C	993	20	0	0	0	c.993G>T	VUS	Yes — RNA-seq functional data: intron inclusion/retained intron (+ in silico prediction)
10-exon	356	c.1068G>T	g.7670641C>A	p.(Gly356=)	silent	0.97	silent	1068	1	0	0	0	c.1068G>T	N/A	NA
10-exon	361	c.1082G>T	g.7670627C>A	p.(Gly361Val)	missense	0.4	C	1082	0	0	0	0	c.1082G>T	N/A	NA
11-exon	375	c.1123C>A	g.7669668G>T	p.(Gln375Lys)	missense	0.49	C	1123	4	0	0	0	c.1123C>A	LB	None — no spliceogenicity discussed in submitter comments/criteria
