# Supplementary material for: Tumor patterns and cancer risk in carriers of TP53 exonic germline variants that alter mRNA splicing
Source: Eur J Hum Genet. 2026 Mar 3;34(8):1112–20. doi: 10.1038/s41431-026-02061-6 (PMC13424335; doi:10.1038/s41431-026-02061-6)
Supplement: Supplementary file 3 — Supplementary table 3 [file 41431_2026_2061_MOESM3_ESM.xlsx]

## Sheet: Sheet1
Supplementary Table 3: Missense mutations predicted as spliceogenic by SpliceAI delta score (≥0.4) with corresponding functional classes A-D (Monellier et al., 2025), functional fitness scores (RFS) provided by Funk et al. (2025), reflecting transcriptional activity of variants in the DNA binding domain (Exon 5-8) and data from minigene assays with quantification of canonical and aberrant isoform…
				Funk et al. (2025)	Fortuno et al. (2025)
Variant (NM_000546.6)	Amino acid change	SpliceAI delta score	Class	rfs	canonical TP53 expression	Aberrant transcript
c.410T > A	p.(Leu137Gln)	0.7	C	0.95	–	Δ(E5p36) [100%]
c.50A > T	p.(Ser261Ile)	0.53	D	0.56	11.8% ± 1.4%	Δ(E7) [30.3% ± 0.5%] ▼(I7) [57.9% ± 0.9%]
c.551A>G	p.(Asp184Gly)	0.98	C	-0.62	37.8% ± 0.6%	Δ(E5q9), [62.2% ±0.6%]
c.559G > A	p.(Gly187Ser)	0.56	C	1.09	–	Δ(E5q46) [88.9 ± 2.3%] uncharacterized 417-nt [11.1% ± 2.8%]
c.559G>C	p.(Gly187Arg)	0.4	C	1.07	–	Δ(E5q46), [100%]
c.559G>T	p.(Gly187Cys)	0.4	C	0.86	21.9% ± 0.2%	Δ(E5q46), [69.8 ± 0.2%]
c.565G>T	p.(Ala189Ser)	0.41	C	-0.74	na	na
c.611A>G	p.(Glu204Gly)	0.43	C	0.67	na	na
c.671A > C	p.(Glu224Ala)	0.77	D	0.91	–	▼(E6q5) [87.6% ± 0.2%] Δ(E6) [7.1% ± 0.1%]
c.671A > G	p.(Glu224Gly)	0.73	D	-0.03	52.0% ± 1.0%	▼(E6q5) [23.4% ± 0.8%] Δ(E6) [24.6% ± 0.2%]
c.671A > T	p.(Glu224Val)	0.85	D	0.72	5.9% ± 0.1%	▼(E6q5) [81.2% ± 0.3%] Δ(E6) [12.9% ± 0.4%]
c.672G > C	p.(Glu224Asp)	0.98	D	0.72	–	▼(E6q5) [93.9% ± 0.4%] Δ(E6) [6.1% ± 0.4%]
c.672G >T	p.(Glu224Asp)	0.97	D	0.73	–	▼(E6q5) [95.7% ± 1.7%] Δ(E6) [4.3% ± 1.7%]
c.710T > G	p.(Met237Arg)	0.58	C	0.89	95.2% ± 0.3%	Δ(E7p38) [4.8% ± 0.3%]
c.782G > C	p.(Ser261Thr)	0.64	D	0.96	16.6% ± 1.3%	Δ(E7) [5.7% ± 0.4%] ▼(I7) [77.7% ± 1.6%]
c.784G > A	p.(Gly262Ser)	0.52	B	0.27	1	–
c.835G > A	p.(Gly279Arg)	0.92	B	-0.42	70% ± 0.3%	Δ(E8p54) [30% ± 0.3%]
